# Supplementary material for: Formulation Engineering of Oral Semaglutide Tablets: Unleashing Gastric Intestinal Permeation with Sodium Caprate
Source: Pharmaceutics. 2026 May 29;18(6):680. doi: 10.3390/pharmaceutics18060680 (PMC13306039; doi:10.3390/pharmaceutics18060680)
Supplement: Supplementary file 1 [file pharmaceutics-18-00680-s001.zip]

Archive with 1 entries (1 files):
- pharmaceutics-4319690-supplementary.pdf
